# Supplementary material for: Effectiveness of Interventions to Reduce Exposure to Parental Secondhand Smoke at Home among Children in China: A Systematic Review
Source: Int J Environ Res Public Health. 2019 Jan 3;16(1):107. doi: 10.3390/ijerph16010107 (PMC6339015; doi:10.3390/ijerph16010107)
Supplement: Supplementary file 1 [file ijerph-16-00107-s001.zip]

Archive with 1 entries (1 files):
- Table S1.Characteristics of the Studies Included.xlsx
