# Supplementary material for: Effectiveness of Interventions to Reduce Exposure to Parental Secondhand Smoke at Home among Children in China: A Systematic Review
Source: Int J Environ Res Public Health. 2019 Jan 3;16(1):107. doi: 10.3390/ijerph16010107 (PMC6339015; doi:10.3390/ijerph16010107)
Supplement: Supplementary file 1 [file ijerph-16-00107-s001.zip › Table S1.Characteristics of the Studies Included.xlsx]

## Sheet: Sheet1
Table S1:Characteristics of the Studies Included
Authors (Year)/Area	Study Design	Participants	Intervention						Comparison	intervention outcomes (self-reported)								Study Quality	Remarks
		S :study subject N: sample size A: age of the children R:recruitment setting H: children's health conditions	intervention components#	mode of delivery	intervention intensity	provider	T: total contact time F: follow-up period	theoretical framework	what the control group received	children's SHS exposure@	R: children with fewer respiratory symptoms compared to baseline H: hospital admission rate A: children performed high-frequency SHS avoidance behavior	C: complete smoking ban at home P: partial smoking ban at home S1: days smoking at home per week S2: days smoking in the presence of children	parents using stategies to prevent children from home SHS exposure	quit rate$	total tobacco consumption or tobacco smoked at home^	improvement in stages of readiness to quit	quit attempt
Yu et al. (2017)/ Changchun	RCT	S: family units N: 342 A: 1 month after birth R: MCHC H: well	A,B,D,E	face-to-face counseling; hand-delivered materials ; text messages via phone;	1 session; 1 session (optional)	trained health care workers	T: NR F :6, 12 mo	NR	standard care	NR	NR	C: 1:33% 2:23.5% 3:17.2%*	NR	IG: 22.7% CG: 9.7%	NR	NR	NR	poor	three-arm study; participants who were in other smoking cessation programs or who were using other forms of support were not excluded
Chen et al. (2016)/Taiwan	RCT	S: parent-child dyads N: 75 A: 8-12 yrs R: primary school H: well	A,B,C,E,F	parent-child interactive approach; hand-delivered materials; telephone counseling;	5 sessions	specialized instructor	T: NR F: 8, 20 wk (6 mo&)	transtheoretical model; I-change model	written materials	IC: 43.2% CG: 68.4%	A: IG: 64.86% CG: 36.84%	S1: parent reported: IG:4.39; CG:4.58 child reported: IG:4.83; CG:4.68 S2: parent reported: IG:1.73; CG:3.1 child reported: IG:2.00; CG:3.84	IG: 64.86% CG: 44.74%	NR	NR	NR	NR	fair	smoking in the presence of children was reported by both smoking parents and children
Abdullah et al. (2015)/ Shanghai	RCT	S: household members N: 318 A: ~5 yrs R: community health center H: NR	A,B,C	face-to-face counseling hand-delivered or mailed materials ; telephone counseling;	6 sessions	trained community health workers	T: 125~155 mins F: 6 mo	protection motivation theory	standard care and self-help materials	IC:0.030ng/ml CG:0.087ng/ml	NR	C: IG: 38%; CG: 17% P: IG:66%; CG:46%	NR	IG: 6.1% CG: 8.5%	IG: 11.02 CG :13.6	NR	NR	poor	a group difference was not detected in the incidence of respiratory illnesses but in the overall improvement in the respiratory health of the children
Abdullah et al. (2005)/Hong Kong	RCT	S: smoking fathers or mothers N: 952 A: 5 yrs R: follow-up participants of a cohort study. H: NR	A, C	telephone counseling and mailed materials	3 sessions	trained nurse counsellor	T: 50~60 mins F: 6 mo	transtheoretical model	self-help materials	NR	NR	C: IG: 34.1%; CG: 24.6% P: IG: 62.7%; CG:56.4%	NR	IG:15.3%/10.6% CG:7.4%/4.5%	IG: 32.6% CG: 18.1%	IG: 28.7% CG: 20.5%	IG: 29.7% CG: 32.7%	fair	all significant group differences were observed among baseline smokers
Yau (2011)/ Hong Kong	RCT	S: family units N: 1112 A: 0-18 months R :MCHC H: well	A, B, C, E	face-to-face counseling and hand-delivered materials; telephone counseling	7 sessions	trained nurse counsellor	T: ~24 0mins F: 6, 12 mo	transtheoretical model, social cognitive theory, social ecological theory	minimal advice on the harms of SHS to children and non-smokers and brief tips for quitting smoking	IC:0.76ng/ml CG:0.75ng/ml	NR	C: IG: 49.7% CG: 46.4%	NR	IG: 13.7%/3.5% CG: 8.0%/2.3%	IG: 33.4% CG :23.9%	6 months: IG: 13.0% CG: 8.9% 12 months: IG: 18.0% CG: 13.9%	IG: 30.9% CG: 24.1%	fair	a comparive analysis was conducted between those who had joined the group session and those who had not, significantly greater outcomes including in quit rate, quit attempts, stage of readiness to quit, and smoking at home were found in those who had joined the family session
Chan et al. (2008)/Hong Kong	RCT	S: family units N: 1483 A: NR R: pediatric ward/ outpatient department H: sick	A, B, G	face-to-face health education and hand-delivered materials; telephone health eductaion	2 sessions	nurses	T: ~10mins F: 3, 12 mo	the theory of planned behavior	NR	NR	NR	NR	NR	IG: 11.3% CG: 9.3%	IG: 23.8% CG: 20.5%	NR	3 months: IG: 6.5% CG :3.6% 12 months: IG: 2.5% CG :2.4%	poor	all outcomes were reported by non-smoking mothers
Huang et al. (2016)/ Nanning	pre-post study	S: household members N: 107 A: under 3 yrs~ above 5 yrs R: pediatric ward H: sick	A, B, C	telephone counseling	3 sessions	trained junior pediatricians	T: 50~60 mins F: 3 mo	5 As Approach	/	NR	NR	C: pre: 35% post: 55%	pre: 40% post: 57%	NR	NR	NR	NR	fair	6 (7% )participants had quit smoking for 7 days before the follow-up assessment
Yang (2007)/ Tianjin	RCT	S: smoking fathers or mothers N: 360 A: 0~3 yrs R: community H: well	A, C	face-to-face counseling and hand-delivered materials	6 sessions	a master level student	T: NR F: 6 mo	5 As Approach	written materials on child nutrition issues with the words "smoking harms health" on the cover	NR	H: IG: 38.3% CG: 49.4%	NR	NR	IG: 40.6% CG: 20.0%	NR	NR	NR	poor	smoking characteristics of the participants at baseline were not reported
Huang (2008)/ Guangzhou	pre-post study	S: parent-child dyads N: 298 A: 9~12 yrs R: primary school H: well	A, G	face-to-face health education and hand-delivered materials	2 sessions	trained teachers or trained workers from School Infirmary	T: 25~30 mins F: 1 mo	NR	/	NR	NR	C: pre: 8.9%; post: 16% P: pre: 55.9%; post: 52.9%	pre: 20.9% post: 36.2%	NR	Pre: 31.8%/24.2%/29.9%/14.2% Post: 32.2%/25.4%/29.0%/13.4%	NR	NR	fair
Li et al. (2000)/ Beijing	control trial	S: household members N: 146 A: 0~6 momths R: MCHC H: well	A, G	face-to-face health education and hand-delivered materials	5 sessions	trained health care workers	T: NR F: 12 mo	NR	sign of "smoking harms health" on the cover of the health care record book	NR	NR	P: IG: 16.1% CG: 25%	NR	IG: 11.1% CG: 1.6%	IG: 33.3% CG: 30.7%	NR	NR	poor	results at the 6-month follow-up were not reported
Liang et al. (2001)/ Fenyang	control trial	S: household members N: 133 A: 0~4 months R: community H: well	G	face-to-face health education	5 sessions	NR	T: NR F: 6, 12 mo	NR	NR	NR	NR	NR	NR	IG: 12.31% CG: 0%	IG: 40%/38.46%/9.23%/0% CG:20.59%/47.06%/23.53%/8.82%	NR	NR	poor	results at the 6-month follow-up were not reported
Liu et al. (2007)/ Guangzhou	pre-post study	S: household members N: 312 A: NR R: primary school H: well	G	face-to-face health education	1 session	NR	T: NR F: 21 mo	NR	/	Pre: 56.7% Post: 51.7%	NR	NR	NR	NR	They reported no significant changes, but the figures were not shown.	NR	NR	poor
Meng et al. (2004)/ Beijing	pre-post study	S: household members N: 84 A: 0~3 yrs R: MCHC H: well	A, G	face-to-face health education	3 sessions	trained health care workers	T: 9~15 mins F: 0 mo	NR	/	NR	NR	P: pre: 69% post: 85%	NR	Pre: 0% Post: 2%	Pre: 11 Post: 8.7	NR	NR	poor	the outcomes were assessed immediately after the intervention
RCT=randomized controlled study; MCHC=maternal-child health center; NR=not reported; SHS=secondhand smoke;IG: intervention group; CG: control group; pre: pre intervention; post: post intervention #: A=self-help materials, B=prompts for warning not to smoke at home, C=individual counseling, D=text message, E=group counseling, F=biochemical feedback, G=health education *: this was a three-arm study…
